# Supplementary material for: Citizen satisfaction with public services in Peru: Regional gaps in citizen perceptions of public service provision
Source: PLoS One. 2026 Jun 12;21(6):e0349632. doi: 10.1371/journal.pone.0349632 (PMC13262890; doi:10.1371/journal.pone.0349632)
Supplement: S1 Table — Dataset containing the processed variables from the 2024 ENAHO Governance Module used in this study. https://doi.org/10.6084/m9.figshare.31817545. (XLSX) [file pone.0349632.s001.xlsx]

## Sheet: S1_Operationalization
S1 Appendix. Operationalizations and Descriptive Statistics
Table S1-A. Response coding for satisfaction items
Response	Original Code	Inverted Code (CSI)	Interpretation
Very satisfied	1	4	Highest satisfaction
Satisfied	2	3	Moderate satisfaction
Dissatisfied	3	2	Moderate dissatisfaction
Very dissatisfied	4	1	Lowest satisfaction
Table S1-B. Classification of public services by institutional dimension
Dimension	Services	Items	α	Admin. Level
Basic services	Education, Health, Water, Electricity, Internet	6	0.847	Decentralized
Justice and security	Judiciary, Prosecutor, Police, Security, Ombudsman	5	0.891	National
Administrative services	RENIEC, SUNARP, SAT, Comptroller, INDECOPI, State offices	7	0.823	National/Regional
Subnational governments	Local gov., Social programs, Transport, Pensions	3	0.756	Regional/Local
Total scale (CSI)	All 21 public services	21	0.941	-
Table S1-C. Geographic domain definitions and sample sizes
Code	Domain	Regions included	n	%
1	North Coast	Tumbes, Piura, Lambayeque, La Libertad	4751	14.1
2	Central Coast	Áncash, Lima provinces, Ica	3287	9.8
3	South Coast	Arequipa, Moquegua, Tacna	2283	6.8
4	Northern Highlands	Cajamarca, Amazonas	2015	6
5	Central Highlands	Huánuco, Pasco, Junín, Huancavelica, Ayacucho	5531	16.4
6	Southern Highlands	Apurímac, Cusco, Puno	4523	13.4
7	Jungle	Loreto, San Martín, Ucayali, Madre de Dios	7211	21.4
8	Metropolitan Lima	Lima Metropolitan Area, Callao	4090	12.1
	Total		33691	100
Note: CSI = Citizen Satisfaction Index. α = Cronbach's alpha. Source: ENAHO 2024, Governance Module - INEI.

## Sheet: S2_Satisfaction_by_Domain
S2 Table. Percentage of satisfaction with public services by geographic domain
Service	N.Coast	C.Coast	S.Coast	N.High	C.High	S.High	Jungle	Lima	National	Gap
Public education	72.7	65.9	64.2	62.6	62.7	62.3	71.3	36.9	63.2	35.8
Public health	74.7	77.2	76.6	63.4	64.4	69.9	72.3	75	71.2	13.8
Drinking water	42.6	52.9	52.3	44.5	50.3	54.2	45.5	52.3	48.6	11.6
Electricity	81.9	84.7	80.5	74.3	78.4	79.2	77.4	76.6	79.1	10.4
Internet	83.4	84.5	79.7	75.9	80.5	81.2	79	76.1	80.4	8.6
Judiciary	75.6	80.1	82.5	70.6	78.1	82.6	76.1	79.2	77.9	12
Social programs	59	68.1	67.9	60	66.1	70.9	61.3	60.9	64.1	11.9
Fire department	84.9	85.1	81.3	70.8	74.3	77.1	78	78.3	78.7	14.3
State offices	80.7	84.4	81.6	70.2	73.1	77.6	75.3	83.7	77.5	14.2
Public transportation	49.6	68.3	61.4	42.7	56	63.7	55.2	70.8	57.5	28.1
Prosecutor's Office	69.8	77.5	70.3	55.8	60.3	68.9	66.5	72.7	67.2	21.7
RENIEC	92.4	94.1	95.3	82.7	83	90.2	87.2	92.9	88.8	12.6
Ombudsman's Office	94.1	95.4	95.4	87.2	85	88.8	89.8	93.4	90.4	10.4
Pension system	82.5	88.3	86.3	75.7	76.8	80.3	80.6	84.8	81.2	12.6
SUNARP	73.2	83.2	83.4	72.7	78.2	80.5	75.7	81.3	77.8	10.7
National Police	44.9	52.9	57.5	49.3	57.8	54.3	59.3	56	54.6	14.4
Citizen security	78.9	81.3	80	57.4	57.4	65.2	71.6	79.4	70.2	23.9
SAT	78.7	81.9	79	58.5	60.3	67.8	70.8	80.1	71	23.4
Comptroller's Office	75.6	78.6	78.3	54.7	54.1	62.6	66.7	74.9	66.8	24.5
INDECOPI	72.6	75.8	75.7	52.5	53	61.9	61.8	69.7	63.9	23.3
Local governments	77	77.4	78.2	53.2	51.8	60.6	66.2	75.8	66	26.4
Note: Values represent % satisfied (Very satisfied + Satisfied). Gap = Maximum - Minimum domain percentage.
ANOVA Summary for Citizen Satisfaction Index (CSI):
F(7, 27338) = 89.57, p < .001, η² = .022

## Sheet: S3_Additional_Analyses
S3 Table. Principal Component Analysis and Additional Statistics
Panel A: Variance explained by principal components
Component	Eigenvalue	% Variance	Cumulative %
PC1 (Overall satisfaction)	10.17	48.42	48.42
PC2 (Admin vs Basic)	1.97	9.37	57.8
PC3 (National vs Local)	1.08	5.15	62.94
PC4 (Security dimension)	0.97	4.6	67.54
Panel B: Urban-rural comparison for critical services
Service	% Urban	% Rural	Difference	t	p
Public education	64.1	61.5	-2.6	-13.69	<.001
Public health	75.6	64.1	-11.5	32.19	<.001
Social programs	64.5	63.5	-1.0	10.21	<.001
Public transportation	60.9	52	-8.9	25.14	<.001
Prosecutor's Office	71.8	59.7	-12.1	30.42	<.001
Pension system	85.3	74.5	-10.8	28.55	<.001
Citizen security	78.3	57.3	-21.0	43.57	<.001
Panel C: Post-hoc comparisons summary (CSI means by domain)
Domain	Mean	SD	n	vs Lima (Δ)	p
Southern Highlands	1.967	2.371	4523	+2.626	<.001
Central Highlands	2.451	1.362	5531	+3.110	<.001
South Coast	1.822	2.782	2283	+2.481	<.001
Metropolitan Lima	-0.659	3.537	4090	(ref)	-
Central Coast	1.979	2.612	3287	+2.639	<.001
Northern Highlands	2.52	1.211	2015	+3.179	<.001
Jungle	2.664	1.234	7211	+3.324	<.001
North Coast	2.481	1.805	4751	+3.141	<.001
Note: CSI scale 1-4 (higher = more satisfied). Δ = difference vs Metropolitan Lima (reference).
Source: ENAHO 2024, Governance, Democracy and Transparency Module - INEI.
